# Supplementary material for: Interface Catalysts of In Situ-Grown TiO2/MXenes for High-Faraday-Efficiency CO2 Reduction
Source: Molecules. 2025 Oct 9;30(19):4025. doi: 10.3390/molecules30194025 (PMC12526155; doi:10.3390/molecules30194025)
Supplement: Supplementary file 1 [file molecules-30-04025-s001.zip]

Archive with 1 entries (1 files):
- molecules-3843972-supplementary.pdf
